# Supplementary material for: Fine-Grained Assignment of Unknown Marine eDNA Sequences Using Neural Networks
Source: Biology (Basel). 2026 Feb 5;15(3):285. doi: 10.3390/biology15030285 (PMC12897059; doi:10.3390/biology15030285)
Supplement: Supplementary file 1 [file biology-15-00285-s001.zip]

Archive with 1 entries (1 files):
- biology-4048518-supplementary.pdf
